# Supplementary material for: Is Olfactory Testing a Useful Diagnostic Tool to Identify SARS-CoV-2 Infections Early? A Cross-Sectional and Longitudinal Analysis
Source: J Clin Med. 2023 Apr 27;12(9):3162. doi: 10.3390/jcm12093162 (PMC10179328; doi:10.3390/jcm12093162)
Supplement: Supplementary file 1 [file jcm-12-03162-s001.zip]

Archive with 1 entries (1 files):
- jcm-2200700-supplementary.pdf
